# Supplementary material for: Development of Potential Multi-Target Inhibitors for Human Cholinesterases and Beta-Secretase 1: A Computational Approach
Source: Pharmaceuticals (Basel). 2023 Nov 28;16(12):1657. doi: 10.3390/ph16121657 (PMC10748024; doi:10.3390/ph16121657)
Supplement: Supplementary file 1 [file pharmaceuticals-16-01657-s001.zip]

Archive with 1 entries (1 files):
- pharmaceuticals-2579258-supplementary.pdf
